# Supplementary material for: Overview of the Antioxidant and Anti-Inflammatory Activities of Selected Plant Compounds and Their Metal Ions Complexes
Source: Molecules. 2021 Aug 12;26(16):4886. doi: 10.3390/molecules26164886 (PMC8398118; doi:10.3390/molecules26164886)
Supplement: Supplementary file 1 [file molecules-26-04886-s001.zip]

Archive with 1 entries (1 files):
- molecules-1298406-SI.pdf
